# Supplementary material for: Valganciclovir as Add-On Therapy Modifies the Frequency of NK and NKT Cell Subpopulations in Disseminated Kaposi Sarcoma Patients
Source: Cancers (Basel). 2022 Jan 14;14(2):412. doi: 10.3390/cancers14020412 (PMC8773484; doi:10.3390/cancers14020412)
Supplement: Supplementary file 1 [file cancers-14-00412-s001.zip]

Archive with 1 entries (1 files):
- cancers-1523616-supplementary.pdf
